# Supplementary material for: Saliva RNA Biomarkers of Gastrointestinal Dysfunction in Children With Autism and Neurodevelopmental Disorders: Potential Implications for Precision Medicine
Source: Front Psychiatry. 2022 Jan 20;12:824933. doi: 10.3389/fpsyt.2021.824933 (PMC8811462; doi:10.3389/fpsyt.2021.824933)
Supplement: Supplementary file 1 [file Data_Sheet_1.xlsx]

## Sheet: STable 1
transcript_name	pval	critical value
hsa-miR-10b-5p	0.000137	0.00105634
hsa-miR-183-5p	0.00026	0.00211268
hsa-miR-148a-5p	0.00055	0.00316901
hsa-miR-224-5p	0.000801	0.00422535
hsa-miR-27a-3p	0.000829	0.00528169
hsa-miR-27b-3p	0.000839	0.00633803
hsa-miR-151a-5p	0.00164632	0.00739437
hsa-let-7i-5p	0.00199035	0.0084507
hsa-let-7g-5p	0.00207403	0.00950704
hsa-miR-28-3p	0.00311425	0.0105634
hsa-miR-1260b	0.00482746	0.0116197
hsa-miR-99a-5p	0.00493628	0.0126761
hsa-miR-1307-5p	0.00674071	0.0137324
hsa-miR-151a-3p	0.00908439	0.0147887
hsa-miR-26b-5p	0.00948462	0.0158451
hsa-miR-125b-5p	0.00951351	0.0169014
hsa-miR-1260a	0.00989004	0.0179577
hsa-miR-501-3p	0.0106639	0.0190141
hsa-miR-374a-5p	0.010729	0.0200704
hsa-miR-25-3p	0.0117054	0.0211268
hsa-miR-99b-5p	0.0119946	0.0221831
hsa-miR-769-5p	0.0128646	0.0232394
hsa-miR-532-5p	0.0162892	0.0242958
hsa-miR-103a-3p	0.0175691	0.0253521
hsa-miR-103b	0.0175691	0.0264085
hsa-miR-29c-3p	0.0179103	0.0274648
hsa-miR-107	0.0179281	0.0285211
hsa-miR-200a-3p	0.0202557	0.0295775
hsa-miR-141-3p	0.0209868	0.0306338
hsa-miR-181a-5p	0.0220407	0.0316901
hsa-miR-200a-5p	0.0262338	0.0327465
hsa-let-7f-2-3p	0.0266067	0.0338028
hsa-miR-182-5p	0.0271231	0.0348592
hsa-miR-142-5p	0.0272396	0.0359155
hsa-miR-92a-3p	0.031522	0.0369718
hsa-miR-186-5p	0.0349177	0.0380282
piR-hsa-27622	0.000959	0.000867
piR-hsa-9491	0.00263548	0.0017341
piR-hsa-17560	0.00302361	0.00260116
piR-hsa-25447	0.00322545	0.00346821
piR-hsa-28405	0.00341201	0.00433526
piR-hsa-23317	0.00446938	0.00520231
piR-hsa-15023	0.00459106	0.00606936
wiRNA_1383	2.41e-06	0.000311
wiRNA_1433	7.85e-06	0.000622
NR_029493.1	3.33e-05	0.00113636
NR_145802.2	0.00125994	0.00227273
NR_132964.1	0.00146456	0.00340909
NR_002744.1	0.00167466	0.00454546
NR_003030.1	0.00190597	0.00568182
NR_002563.1	0.00213234	0.00681818
NR_000007.1	0.00422203	0.00795455
NR_003077.1	0.00565237	0.00909091
NR_003689.1	0.00633977	0.0102273
NR_000013.1	0.00661616	0.0113636
NR_002579.1	0.00810955	0.0125
NR_003688.1	0.0103647	0.0136364
NR_002439.1	0.0103746	0.0147727
NR_006882.1	0.011371	0.0159091
NR_000015.2	0.011665	0.0170455
NR_003941.1	0.0116905	0.0181818
NR_003271.1	0.0141314	0.0193182
NR_003924.1	0.0141314	0.0204545
NR_006881.1	0.0159764	0.0215909
Actinobacillus succinogenes	0.000626	0.000661

## Sheet: STable 2
transcript	behavioralScore	coefficient	pval	n
hsa-let-7a-5p	vinelandCommunication	0.408967	1.05e-07	157
hsa-let-7a-5p	vinelandDailyLiving	0.275216	0.000486	157
hsa-let-7a-5p	vinelandSocialization	0.225832	0.004457	157
hsa-let-7a-5p	adosRestrictedRepeptitive	-0.33705	6.01e-05	136
hsa-let-7b-5p	vinelandCommunication	0.385705	6.08e-07	157
hsa-let-7b-5p	vinelandDailyLiving	0.27623	0.000462	157
hsa-let-7b-5p	vinelandSocialization	0.216524	0.006455	157
hsa-let-7b-5p	adosRestrictedRepeptitive	-0.36173	1.51e-05	136
hsa-let-7b-5p	adosOverall	-0.23561	0.005236	139
hsa-let-7c-5p	vinelandCommunication	0.38115	8.44e-07	157
hsa-let-7c-5p	vinelandDailyLiving	0.264127	0.00083	157
hsa-let-7c-5p	vinelandSocialization	0.212091	0.007661	157
hsa-let-7c-5p	adosRestrictedRepeptitive	-0.32692	0.000103	136
hsa-let-7d-3p	vinelandCommunication	0.275294	0.000484	157
hsa-let-7d-3p	vinelandDailyLiving	0.281395	0.000357	157
hsa-let-7d-3p	vinelandSocialization	0.245652	0.001928	157
hsa-let-7d-3p	adosRestrictedRepeptitive	-0.22154	0.009541	136
hsa-let-7d-5p	vinelandCommunication	0.327605	2.81e-05	157
hsa-let-7d-5p	vinelandDailyLiving	0.224774	0.004652	157
hsa-let-7d-5p	adosRestrictedRepeptitive	-0.28146	0.000902	136
hsa-let-7f-5p	vinelandCommunication	0.377714	1.08e-06	157
hsa-let-7f-5p	vinelandDailyLiving	0.24995	0.001593	157
hsa-let-7f-5p	vinelandSocialization	0.261097	0.000957	157
hsa-let-7f-5p	adosSocialAffect	-0.23117	0.006984	135
hsa-let-7f-5p	adosRestrictedRepeptitive	-0.3913	2.47e-06	136
hsa-let-7f-5p	adosOverall	-0.295	0.00043	139
hsa-let-7g-5p	vinelandCommunication	0.319193	4.61e-05	157
hsa-let-7g-5p	vinelandDailyLiving	0.253427	0.001362	157
hsa-let-7g-5p	vinelandSocialization	0.234296	0.003142	157
hsa-let-7g-5p	adosRestrictedRepeptitive	-0.31965	0.000149	136
hsa-let-7i-5p	vinelandCommunication	0.317839	4.98e-05	157
hsa-let-7i-5p	vinelandDailyLiving	0.254379	0.001305	157
hsa-let-7i-5p	vinelandSocialization	0.231394	0.003547	157
hsa-let-7i-5p	adosRestrictedRepeptitive	-0.26287	0.001989	136
hsa-miR-106b-5p	vinelandDailyLiving	-0.23141	0.003545	157
hsa-miR-1260a	vinelandCommunication	0.234541	0.00311	157
hsa-miR-1260a	adosSocialAffect	-0.22118	0.009936	135
hsa-miR-1260a	adosRestrictedRepeptitive	-0.22794	0.00761	136
hsa-miR-1260b	vinelandCommunication	0.240931	0.002369	157
hsa-miR-1260b	vinelandDailyLiving	0.211746	0.007762	157
hsa-miR-1260b	adosRestrictedRepeptitive	-0.23256	0.006439	136
hsa-miR-1307-5p	vinelandCommunication	-0.2711	0.000594	157
hsa-miR-1307-5p	adosSocialAffect	0.221939	0.00968	135
hsa-miR-1307-5p	adosRestrictedRepeptitive	0.245534	0.003962	136
hsa-miR-1307-5p	adosOverall	0.233017	0.005771	139
hsa-miR-130a-3p	adosRestrictedRepeptitive	0.283321	0.000831	136
hsa-miR-141-3p	vinelandCommunication	-0.26541	0.000781	157
hsa-miR-141-3p	vinelandDailyLiving	-0.23954	0.002515	157
hsa-miR-141-3p	vinelandSocialization	-0.22098	0.005415	157
hsa-miR-141-3p	adosRestrictedRepeptitive	0.2254	0.008331	136
hsa-miR-142-3p	vinelandCommunication	-0.24655	0.001854	157
hsa-miR-142-3p	vinelandDailyLiving	-0.24341	0.002127	157
hsa-miR-142-5p	vinelandCommunication	-0.30826	8.58e-05	157
hsa-miR-142-5p	vinelandDailyLiving	-0.29434	0.000183	157
hsa-miR-142-5p	vinelandSocialization	-0.25599	0.001212	157
hsa-miR-142-5p	adosRestrictedRepeptitive	0.258531	0.002374	136
hsa-miR-146a-5p	adosRestrictedRepeptitive	0.225572	0.00828	136
hsa-miR-148a-3p	vinelandCommunication	0.264913	0.0008	157
hsa-miR-148a-3p	vinelandDailyLiving	0.234478	0.003118	157
hsa-miR-148a-3p	vinelandSocialization	0.263955	0.000837	157
hsa-miR-148a-5p	vinelandCommunication	0.237071	0.002794	157
hsa-miR-148a-5p	vinelandDailyLiving	0.234603	0.003102	157
hsa-miR-148a-5p	vinelandSocialization	0.320388	4.3e-05	157
hsa-miR-148a-5p	adosRestrictedRepeptitive	-0.22472	0.008533	136
hsa-miR-151a-3p	vinelandCommunication	0.405525	1.37e-07	157
hsa-miR-151a-3p	vinelandDailyLiving	0.367531	2.19e-06	157
hsa-miR-151a-3p	vinelandSocialization	0.3289	2.6e-05	157
hsa-miR-182-5p	vinelandCommunication	0.264461	0.000817	157
hsa-miR-182-5p	adosRestrictedRepeptitive	-0.27323	0.001289	136
hsa-miR-186-5p	vinelandCommunication	-0.21475	0.006916	157
hsa-miR-186-5p	adosRestrictedRepeptitive	0.265128	0.001812	136
hsa-miR-186-5p	adosComparison	0.282258	0.005093	97
hsa-miR-200a-3p	vinelandCommunication	-0.24781	0.001753	157
hsa-miR-200a-3p	vinelandDailyLiving	-0.22802	0.004076	157
hsa-miR-200a-3p	vinelandSocialization	-0.219	0.005908	157
hsa-miR-200a-3p	adosRestrictedRepeptitive	0.226649	0.007969	136
hsa-miR-200a-5p	vinelandCommunication	0.350779	6.67e-06	157
hsa-miR-200a-5p	vinelandDailyLiving	0.292111	0.000205	157
hsa-miR-200a-5p	vinelandSocialization	0.286644	0.000273	157
hsa-miR-200a-5p	adosRestrictedRepeptitive	-0.25931	0.0023	136
hsa-miR-205-5p	adosRestrictedRepeptitive	0.224036	0.008742	136
hsa-miR-210-3p	vinelandCommunication	0.212894	0.007429	157
hsa-miR-21-3p	vinelandMotorSkills	0.370976	0.003821	59
hsa-miR-223-3p	vinelandCommunication	-0.26519	0.000789	157
hsa-miR-22-5p	vinelandCommunication	-0.28638	0.000277	157
hsa-miR-23a-3p	vinelandCommunication	-0.36121	3.36e-06	157
hsa-miR-23a-3p	vinelandDailyLiving	-0.25223	0.001438	157
hsa-miR-23a-3p	adosRestrictedRepeptitive	0.260139	0.002224	136
hsa-miR-23b-3p	vinelandCommunication	-0.36077	3.46e-06	157
hsa-miR-23b-3p	vinelandDailyLiving	-0.28557	0.000288	157
hsa-miR-23b-3p	vinelandSocialization	-0.21514	0.006812	157
hsa-miR-23b-3p	adosRestrictedRepeptitive	0.248811	0.00349	136
hsa-miR-28-3p	vinelandCommunication	0.309435	8.03e-05	157
hsa-miR-28-3p	vinelandDailyLiving	0.215254	0.006782	157
hsa-miR-28-3p	vinelandSocialization	0.211639	0.007794	157
hsa-miR-29a-3p	vinelandCommunication	-0.20587	0.009692	157
hsa-miR-29a-3p	vinelandDailyLiving	-0.28075	0.000369	157
hsa-miR-29a-3p	adosRestrictedRepeptitive	0.234509	0.005996	136
hsa-miR-30e-5p	vinelandCommunication	-0.22448	0.004707	157
hsa-miR-30e-5p	vinelandDailyLiving	-0.20762	0.009075	157
hsa-miR-320a-3p	adosRestrictedRepeptitive	0.268819	0.001554	136
hsa-miR-320b	adosRestrictedRepeptitive	0.263598	0.001931	136
hsa-miR-320c	vinelandCommunication	-0.2139	0.007148	157
hsa-miR-320c	adosRestrictedRepeptitive	0.320844	0.00014	136
hsa-miR-375-3p	vinelandCommunication	0.339185	1.39e-05	157
hsa-miR-375-3p	vinelandDailyLiving	0.308713	8.36e-05	157
hsa-miR-375-3p	vinelandSocialization	0.283981	0.000313	157
hsa-miR-375-3p	adosRestrictedRepeptitive	-0.22665	0.007968	136
hsa-miR-378a-3p	vinelandCommunication	0.255676	0.00123	157
hsa-miR-378a-3p	vinelandSocialization	0.230582	0.003668	157
hsa-miR-378a-3p	vinelandMotorSkills	0.340995	0.008219	59
hsa-miR-378a-3p	adosRestrictedRepeptitive	-0.2576	0.002465	136
hsa-miR-378c	vinelandCommunication	0.217987	0.006095	157
hsa-miR-378c	vinelandSocialization	0.242601	0.002203	157
hsa-miR-378c	adosRestrictedRepeptitive	-0.28547	0.000755	136
hsa-miR-532-5p	vinelandCommunication	0.261272	0.000949	157
hsa-miR-532-5p	vinelandSocialization	0.209666	0.008402	157
hsa-miR-532-5p	adosRestrictedRepeptitive	-0.23646	0.005579	136
hsa-miR-582-5p	vinelandCommunication	-0.2998	0.000136	157
hsa-miR-582-5p	vinelandDailyLiving	-0.21454	0.006971	157
hsa-miR-582-5p	adosRestrictedRepeptitive	0.278432	0.00103	136
hsa-miR-769-5p	vinelandCommunication	0.229819	0.003786	157
hsa-miR-769-5p	adosRestrictedRepeptitive	-0.22263	0.009184	136
hsa-miR-92a-3p	vinelandCommunication	0.302951	0.000115	157
hsa-miR-92a-3p	vinelandDailyLiving	0.301632	0.000124	157
hsa-miR-92a-3p	vinelandSocialization	0.317123	5.19e-05	157
hsa-miR-96-5p	vinelandCommunication	-0.20855	0.008763	157
hsa-miR-98-5p	vinelandCommunication	0.239794	0.002488	157
hsa-miR-98-5p	adosRestrictedRepeptitive	-0.38018	4.99e-06	136
hsa-miR-98-5p	adosOverall	-0.2198	0.009324	139
hsa-miR-99b-5p	vinelandCommunication	-0.24165	0.002296	157
piR-hsa-11360	adosRestrictedRepeptitive	-0.25938	0.002294	136
piR-hsa-11361	vinelandCommunication	0.233668	0.003226	157
piR-hsa-11361	adosRestrictedRepeptitive	-0.27967	0.000976	136
piR-hsa-11362	adosRestrictedRepeptitive	-0.22886	0.007364	136
piR-hsa-1207	adosRestrictedRepeptitive	0.25106	0.003197	136
piR-hsa-1280	vinelandSocialization	0.218614	0.005947	157
piR-hsa-1580	vinelandCommunication	0.219258	0.005798	157
piR-hsa-24684	adosOverall	-0.2366	0.005044	139
piR-hsa-26131	vinelandCommunication	0.228111	0.004061	157
piR-hsa-27138	vinelandCommunication	-0.22393	0.004812	157
piR-hsa-27139	vinelandCommunication	-0.22826	0.004036	157
piR-hsa-27140	vinelandCommunication	-0.24535	0.001954	157
piR-hsa-27490	vinelandSocialization	0.214626	0.006949	157
piR-hsa-27493	adosRestrictedRepeptitive	0.282135	0.000876	136
piR-hsa-28131	adosRestrictedRepeptitive	0.269821	0.00149	136
piR-hsa-28189	vinelandCommunication	0.219258	0.005798	157
piR-hsa-28190	adosRestrictedRepeptitive	-0.23128	0.006746	136
piR-hsa-28223	vinelandMotorSkills	0.384739	0.002623	59
wiRNA_1032	vinelandCommunication	0.24532	0.001957	157
wiRNA_1032	vinelandSocialization	0.269232	0.00065	157
wiRNA_1160	vinelandMotorSkills	0.356157	0.00563	59
wiRNA_1193	vinelandCommunication	0.210957	0.008	157
wiRNA_1277	vinelandCommunication	0.260475	0.000985	157
wiRNA_1277	vinelandSocialization	0.263542	0.000853	157
wiRNA_1284	adosOverall	-0.23977	0.00447	139
wiRNA_1306	vinelandCommunication	0.214126	0.007084	157
wiRNA_1367	adosRestrictedRepeptitive	-0.22315	0.00902	136
wiRNA_139	vinelandCommunication	0.260438	0.000987	157
wiRNA_139	vinelandSocialization	0.25774	0.001118	157
wiRNA_1390	vinelandCommunication	0.20621	0.009568	157
wiRNA_1501	vinelandCommunication	0.233257	0.003282	157
wiRNA_1501	vinelandSocialization	0.21593	0.006606	157
wiRNA_1590	vinelandCommunication	0.260438	0.000987	157
wiRNA_1590	vinelandSocialization	0.25774	0.001118	157
wiRNA_1627	vinelandCommunication	0.244488	0.002029	157
wiRNA_1627	vinelandSocialization	0.27262	0.000552	157
wiRNA_1641	vinelandSocialization	-0.20504	0.009993	157
wiRNA_169	vinelandCommunication	0.260326	0.000992	157
wiRNA_169	vinelandSocialization	0.257089	0.001152	157
wiRNA_1853	vinelandCommunication	0.260326	0.000992	157
wiRNA_1853	vinelandSocialization	0.257089	0.001152	157
wiRNA_2338	adosRestrictedRepeptitive	-0.25803	0.002422	136
wiRNA_249	adosRestrictedRepeptitive	-0.22365	0.008862	136
wiRNA_2612	vinelandMotorSkills	0.348249	0.006874	59
wiRNA_2634	vinelandCommunication	0.260438	0.000987	157
wiRNA_2634	vinelandSocialization	0.25774	0.001118	157
wiRNA_2866	adosRestrictedRepeptitive	-0.22315	0.00902	136
wiRNA_2895	vinelandCommunication	0.244582	0.002021	157
wiRNA_2895	vinelandSocialization	0.273126	0.000538	157
wiRNA_2929	adosRestrictedRepeptitive	-0.22223	0.009313	136
wiRNA_3333	vinelandCommunication	0.260475	0.000985	157
wiRNA_3333	vinelandSocialization	0.263542	0.000853	157
wiRNA_3377	vinelandCommunication	0.260438	0.000987	157
wiRNA_3377	vinelandSocialization	0.25774	0.001118	157
wiRNA_3390	vinelandMotorSkills	0.360126	0.005084	59
wiRNA_3506	adosRestrictedRepeptitive	-0.26093	0.002154	136
wiRNA_3706	vinelandCommunication	0.230119	0.003739	157
wiRNA_3706	vinelandSocialization	0.272916	0.000544	157
wiRNA_4464	vinelandSocialization	-0.21379	0.007177	157
wiRNA_4715	vinelandCommunication	0.211496	0.007837	157
wiRNA_4715	adosOverall	-0.22701	0.007202	139
wiRNA_4805	vinelandCommunication	0.245073	0.001978	157
wiRNA_4805	vinelandSocialization	0.273116	0.000539	157
wiRNA_5780	vinelandCommunication	0.260475	0.000985	157
wiRNA_5780	vinelandSocialization	0.263542	0.000853	157
wiRNA_5924	vinelandMotorSkills	0.337412	0.008965	59
wiRNA_5986	vinelandCommunication	0.244582	0.002021	157
wiRNA_5986	vinelandSocialization	0.273126	0.000538	157
wiRNA_6071	adosOverall	-0.24002	0.004428	139
wiRNA_6151	vinelandCommunication	0.210574	0.008117	157
wiRNA_6151	adosSocialAffect	-0.22179	0.009731	135
wiRNA_6151	adosOverall	-0.23094	0.006234	139
wiRNA_647	adosRestrictedRepeptitive	-0.22906	0.007311	136
wiRNA_6602	vinelandCommunication	0.228429	0.004009	157
wiRNA_667	vinelandCommunication	0.261003	0.000961	157
wiRNA_667	vinelandDailyLiving	0.239322	0.002538	157
wiRNA_667	vinelandSocialization	0.229485	0.003838	157
wiRNA_6923	vinelandCommunication	0.217679	0.00617	157
wiRNA_6923	adosSocialAffect	-0.22444	0.008871	135
wiRNA_6923	adosOverall	-0.23616	0.005128	139
wiRNA_7278	vinelandCommunication	0.251461	0.001489	157
wiRNA_7278	adosOverall	-0.22126	0.008854	139
wiRNA_7550	vinelandMotorSkills	0.339951	0.008431	59
wiRNA_7727	adosOverall	-0.23924	0.004562	139
wiRNA_7971	vinelandMotorSkills	0.413953	0.001118	59
wiRNA_8	vinelandCommunication	0.26551	0.000777	157
wiRNA_8	vinelandDailyLiving	0.22222	0.005154	157
wiRNA_8	adosRestrictedRepeptitive	-0.24852	0.00353	136
wiRNA_8005	vinelandCommunication	0.229587	0.003822	157
wiRNA_8005	vinelandSocialization	0.209185	0.008556	157
wiRNA_8289	vinelandCommunication	0.265904	0.000763	157
wiRNA_8289	adosOverall	-0.2411	0.004248	139
wiRNA_843	adosRestrictedRepeptitive	-0.23024	0.007006	136
wiRNA_8526	vinelandCommunication	-0.23168	0.003505	157
wiRNA_8526	vinelandDailyLiving	-0.23422	0.003151	157
wiRNA_935	adosSocialAffect	-0.22225	0.009577	135
wiRNA_935	adosOverall	-0.24608	0.003499	139
wiRNA_9390	vinelandCommunication	0.26551	0.000777	157
wiRNA_9390	vinelandDailyLiving	0.22222	0.005154	157
wiRNA_9390	adosRestrictedRepeptitive	-0.24852	0.00353	136
wiRNA_952	vinelandCommunication	0.260484	0.000985	157
wiRNA_952	vinelandSocialization	0.257211	0.001146	157
wiRNA_9843	vinelandCommunication	-0.24248	0.002215	157
wiRNA_9843	vinelandDailyLiving	-0.21853	0.005966	157
NR_002582.1	vinelandDailyLiving	0.205251	0.009916	157
NR_002737.1	vinelandCommunication	0.244239	0.002052	157
NR_002992.2	vinelandDailyLiving	0.21477	0.00691	157
NR_003036.1	adosRestrictedRepeptitive	0.24545	0.003974	136
NR_003051.3	vinelandCommunication	-0.2103	0.008202	157
NR_003072.1	adosRestrictedRepeptitive	-0.25498	0.002738	136
NR_003701.1	adosSocialAffect	0.242	0.004751	135
NR_003701.1	adosOverall	0.229203	0.006646	139
NR_003701.1	adosComparison	0.262186	0.009478	97
NR_003925.1	vinelandCommunication	0.241208	0.00234	157
NR_003925.1	adosSocialAffect	-0.25964	0.002358	135
NR_003925.1	adosOverall	-0.25578	0.002373	139
NR_004400.1	vinelandCommunication	-0.21755	0.006201	157
NR_004408.1	vinelandCommunication	-0.21755	0.006201	157
NR_004421.1	vinelandCommunication	-0.21755	0.006201	157
NR_004426.2	vinelandCommunication	-0.214	0.0071	157
NR_004427.1	vinelandCommunication	-0.21755	0.006201	157
NR_004430.2	vinelandCommunication	-0.21755	0.006201	157
NR_006881.1	vinelandCommunication	-0.22362	0.004874	157
NR_104082.1	vinelandCommunication	-0.22896	0.003923	157
Aeromicrobium	adosComparison	-0.26604	0.008441	97
Barnesiella	adosSocialAffect	-0.2578	0.002539	135
Bordetella	vinelandMotorSkills	0.416711	0.001027	59
Corynebacterium	vinelandCommunication	-0.21455	0.006968	157
Corynebacterium	vinelandDailyLiving	-0.23751	0.002743	157
Corynebacterium	vinelandSocialization	-0.2313	0.003562	157
Draconibacterium	vinelandCommunication	0.242939	0.002171	157
Draconibacterium	vinelandSocialization	0.207361	0.009165	157
Haemophilus	vinelandCommunication	0.322961	3.7e-05	157
Haemophilus	vinelandDailyLiving	0.297904	0.000151	157
Haemophilus	vinelandSocialization	0.286277	0.000278	157
Haemophilus	vinelandMotorSkills	0.437333	0.000533	59
Jeongeupia	vinelandCommunication	-0.24174	0.002287	157
Jeongeupia	adosSocialAffect	0.275896	0.0012	135
Jeongeupia	adosRestrictedRepeptitive	0.285305	0.000761	136
Jeongeupia	adosOverall	0.293642	0.000451	139
Jeotgalibaca	vinelandMotorSkills	0.382566	0.002787	59
Mannheimia	vinelandMotorSkills	0.425074	0.000791	59
Megasphaera	vinelandCommunication	-0.26169	0.000931	157
Megasphaera	vinelandSocialization	-0.22018	0.005591	157
Methylophilus	vinelandSocialization	0.299931	0.000135	157
Micrococcus	adosComparison	0.358189	0.000315	97
Mobiluncus	vinelandCommunication	-0.23938	0.002532	157
Nonlabens	vinelandSocialization	0.264804	0.000804	157
Rothia	adosComparison	0.263476	0.00912	97
Serratia	vinelandMotorSkills	0.60462	3.95e-07	59
Tropheryma	vinelandDailyLiving	-0.25879	0.001066	157
Vibrio	vinelandMotorSkills	0.497645	6.07e-05	59
Weissella	vinelandDailyLiving	0.208096	0.008915	157
Aeromicrobium choanae	adosComparison	-0.27962	0.00554	97
Bacillus sp. FJAT-22090	vinelandCommunication	0.295237	0.000174	157
Bacillus sp. FJAT-22090	vinelandDailyLiving	0.216637	0.006426	157
Bacillus sp. FJAT-22090	vinelandSocialization	0.255045	0.001266	157
Bacillus thuringiensis	vinelandCommunication	0.247348	0.001789	157
Bacillus thuringiensis	adosRestrictedRepeptitive	-0.24418	0.004173	136
Barnesiella viscericola	adosSocialAffect	-0.22949	0.007418	135
Carnobacterium inhibens	vinelandDailyLiving	0.222814	0.005033	157
Carnobacterium inhibens	vinelandSocialization	0.3278	2.78e-05	157
Carnobacterium sp. 17-4	vinelandCommunication	0.220896	0.005434	157
Corynebacterium diphtheriae	vinelandCommunication	-0.25822	0.001094	157
Corynebacterium diphtheriae	vinelandDailyLiving	-0.2825	0.000337	157
Corynebacterium diphtheriae	vinelandSocialization	-0.26257	0.000893	157
Corynebacterium diphtheriae	adosRestrictedRepeptitive	0.252348	0.003038	136
Corynebacterium imitans	adosRestrictedRepeptitive	0.262456	0.00202	136
Corynebacterium mustelae	vinelandDailyLiving	-0.25092	0.001526	157
Corynebacterium pseudotuberculosis	vinelandSocialization	-0.20598	0.009649	157
Corynebacterium singulare	vinelandMotorSkills	0.429598	0.000685	59
Corynebacterium singulare	adosSocialAffect	0.234264	0.006243	135
Corynebacterium singulare	adosOverall	0.236546	0.005054	139
Corynebacterium uterequi	vinelandDailyLiving	-0.26041	0.000988	157
Corynebacterium uterequi	vinelandSocialization	-0.21991	0.00565	157
Haemophilus influenzae	vinelandCommunication	0.347181	8.4e-06	157
Haemophilus influenzae	vinelandDailyLiving	0.286236	0.000279	157
Haemophilus influenzae	vinelandSocialization	0.27458	0.000501	157
[Haemophilus] parasuis	vinelandDailyLiving	0.239314	0.002539	157
[Haemophilus] parasuis	vinelandMotorSkills	0.617664	1.88e-07	59
Jeongeupia sp. USM3	adosSocialAffect	0.244968	0.004189	135
Jeongeupia sp. USM3	adosRestrictedRepeptitive	0.225025	0.008442	136
Jeongeupia sp. USM3	adosOverall	0.250909	0.002889	139
Kocuria flava	adosRestrictedRepeptitive	0.227375	0.007765	136
Lactococcus piscium	vinelandMotorSkills	0.447855	0.000375	59
[Mannheimia] succiniciproducens	vinelandCommunication	0.266061	0.000757	157
[Mannheimia] succiniciproducens	vinelandDailyLiving	0.208085	0.008919	157
[Mannheimia] succiniciproducens	vinelandSocialization	0.261042	0.000959	157
Megasphaera elsdenii	vinelandCommunication	-0.23382	0.003205	157
Methylophilus sp. TWE2	vinelandSocialization	0.297742	0.000152	157
Micrococcus luteus	adosComparison	0.36338	0.000254	97
Mycobacterium kansasii	vinelandCommunication	0.296368	0.000164	157
Mycobacterium kansasii	vinelandDailyLiving	0.217786	0.006144	157
Mycobacterium kansasii	vinelandSocialization	0.261754	0.000928	157
Nitrosospira briensis	vinelandCommunication	-0.22382	0.004834	157
Nonlabens marinus	vinelandSocialization	0.245544	0.001937	157
Parabacteroides distasonis	adosComparison	-0.26655	0.008313	97
Pasteurellaceae bacterium NI1060	vinelandDailyLiving	0.246119	0.001889	157
Pasteurellaceae bacterium NI1060	vinelandSocialization	0.222211	0.005156	157
Pasteurellaceae bacterium NI1060	vinelandMotorSkills	0.551015	6.12e-06	59
Pasteurella multocida	vinelandCommunication	0.219594	0.005721	157
Pasteurella multocida	vinelandSocialization	0.234407	0.003128	157
Prevotella sp. oral taxon 299	vinelandSocialization	-0.2544	0.001303	157
Selenomonas ruminantium	vinelandDailyLiving	0.209897	0.008329	157
Selenomonas ruminantium	vinelandSocialization	0.208992	0.008619	157
Selenomonas sp. oral taxon 136	adosComparison	-0.26608	0.008431	97
Staphylococcus simulans	vinelandCommunication	0.271674	0.000578	157
Streptococcus oralis	vinelandMotorSkills	0.471127	0.000166	59
Streptococcus salivarius	vinelandSocialization	-0.21737	0.006245	157
Streptococcus sp. oral taxon 431	vinelandCommunication	0.257362	0.001138	157
Streptococcus sp. oral taxon 431	vinelandSocialization	0.220873	0.005439	157
Streptococcus sp. oral taxon 431	adosSocialAffect	-0.27882	0.001058	135
Streptococcus sp. oral taxon 431	adosRestrictedRepeptitive	-0.22033	0.009952	136
Streptococcus sp. oral taxon 431	adosOverall	-0.32453	9.71e-05	139
Streptomyces albulus	vinelandCommunication	0.321935	3.93e-05	157
Streptomyces albulus	vinelandDailyLiving	0.269965	0.000628	157
Streptomyces albulus	vinelandSocialization	0.336283	1.66e-05	157
Tropheryma whipplei	vinelandDailyLiving	-0.25484	0.001277	157
Actinobacillus suis H91-0380	adosComparison	0.264862	0.008747	97
Bacillales Family XI. Incertae Sedis	adosOverall	-0.22099	0.008942	139
Bacillus methanolicus MGA3	vinelandCommunication	0.259429	0.001034	157
Bacillus methanolicus MGA3	vinelandDailyLiving	0.221254	0.005357	157
Bacillus methanolicus MGA3	vinelandSocialization	0.213729	0.007194	157
Bacillus thuringiensis serovar huazhongensis BGSC 4BD1	vinelandCommunication	0.226928	0.004262	157
Bacillus thuringiensis serovar huazhongensis BGSC 4BD1	adosRestrictedRepeptitive	-0.25589	0.00264	136
Barnesiella viscericola DSM 18177	adosSocialAffect	-0.26537	0.001867	135
Campylobacter concisus 13826	vinelandCommunication	-0.22177	0.005249	157
Campylobacter concisus 13826	vinelandSocialization	-0.28024	0.000378	157
Corynebacterium maris DSM 45190	vinelandDailyLiving	-0.22849	0.003999	157
Corynebacterium maris DSM 45190	vinelandSocialization	-0.20794	0.008968	157
Corynebacterium maris DSM 45190	adosComparison	0.261181	0.009766	97
Corynebacterium sphenisci DSM 44792	vinelandCommunication	-0.22889	0.003933	157
Corynebacterium vitaeruminis DSM 20294	vinelandSocialization	-0.21859	0.005951	157
Corynebacterium vitaeruminis DSM 20294	adosRestrictedRepeptitive	0.286524	0.00072	136
Dokdonella koreensis DS-123	vinelandCommunication	-0.21169	0.007779	157
Enterococcus faecalis OG1RF	vinelandMotorSkills	0.615186	2.17e-07	59
Fusobacterium hwasookii ChDC F206	vinelandCommunication	-0.25155	0.001483	157
Fusobacterium hwasookii ChDC F300	vinelandCommunication	-0.21272	0.007479	157
Fusobacterium hwasookii ChDC F300	vinelandDailyLiving	-0.22409	0.004782	157
Fusobacterium hwasookii ChDC F300	vinelandSocialization	-0.26631	0.000748	157
Haemophilus influenzae 10810	vinelandCommunication	0.283016	0.000329	157
Haemophilus influenzae 10810	vinelandDailyLiving	0.22139	0.005328	157
Haemophilus influenzae CGSHiCZ412602	vinelandCommunication	0.251059	0.001516	157
Haemophilus influenzae CGSHiCZ412602	vinelandDailyLiving	0.316334	5.43e-05	157
Haemophilus influenzae CGSHiCZ412602	vinelandSocialization	0.291258	0.000215	157
Haemophilus influenzae F3047	vinelandCommunication	0.257634	0.001124	157
Haemophilus influenzae F3047	vinelandDailyLiving	0.22451	0.004701	157
Haemophilus influenzae F3047	vinelandSocialization	0.305242	0.000101	157
Haemophilus influenzae Rd KW20	vinelandCommunication	0.258831	0.001063	157
Haemophilus influenzae Rd KW20	vinelandDailyLiving	0.219922	0.005648	157
Haemophilus influenzae Rd KW20	vinelandSocialization	0.211746	0.007762	157
Haemophilus somnus 2336	vinelandMotorSkills	0.351082	0.006403	59
Jonesia denitrificans DSM 20603	vinelandCommunication	-0.21589	0.006617	157
Leptotrichia buccalis C-1013-b	vinelandSocialization	-0.2079	0.00898	157
Mannheimia succiniciproducens MBEL55E	vinelandCommunication	0.240096	0.002455	157
Megasphaera elsdenii DSM 20460	vinelandCommunication	-0.27495	0.000492	157
Megasphaera elsdenii DSM 20460	vinelandSocialization	-0.21148	0.007841	157
Nitrosospira briensis C-128	vinelandCommunication	-0.23694	0.002811	157
Nonlabens marinus S1-08	vinelandSocialization	0.240636	0.002399	157
Parabacteroides distasonis ATCC 8503	adosComparison	-0.27707	0.006005	97
Streptococcus anginosus C1051	vinelandCommunication	-0.2118	0.007746	157
Streptococcus gordonii str. Challis substr. CH1	vinelandMotorSkills	0.3529	0.006116	59
Streptococcus oralis Uo5	vinelandMotorSkills	0.520301	2.4e-05	59
Streptococcus pneumoniae A026	vinelandSocialization	0.209861	0.00834	157
Streptococcus pneumoniae CGSP14	vinelandCommunication	0.26551	0.000777	157
Streptococcus pneumoniae CGSP14	vinelandDailyLiving	0.234671	0.003093	157
Streptococcus pneumoniae CGSP14	vinelandSocialization	0.236785	0.002829	157
Streptococcus pneumoniae Hungary19A-6	vinelandCommunication	0.266937	0.000726	157
Streptococcus pneumoniae Hungary19A-6	vinelandDailyLiving	0.245558	0.001936	157
Streptococcus pneumoniae Hungary19A-6	vinelandSocialization	0.22222	0.005154	157
Streptococcus pneumoniae SPN034183	vinelandDailyLiving	0.214781	0.006907	157
Streptococcus pneumoniae SPN034183	adosOverall	-0.2236	0.008147	139
Streptococcus pneumoniae SPNA45	vinelandCommunication	0.22423	0.004755	157
Streptococcus pneumoniae SPNA45	vinelandDailyLiving	0.214089	0.007094	157
Streptococcus pneumoniae SPNA45	vinelandSocialization	0.228877	0.003936	157
Streptococcus pneumoniae Taiwan19F-14	vinelandCommunication	0.225177	0.004577	157
Streptococcus pneumoniae Taiwan19F-14	vinelandDailyLiving	0.21857	0.005957	157
Streptococcus pneumoniae Taiwan19F-14	vinelandSocialization	0.254756	0.001282	157
Streptococcus pneumoniae Taiwan19F-14	adosRestrictedRepeptitive	-0.3118	0.00022	136
Streptococcus pneumoniae TCH8431/19A	vinelandCommunication	0.231811	0.003486	157
Streptococcus pneumoniae TCH8431/19A	vinelandSocialization	0.210884	0.008022	157
Streptococcus pneumoniae TIGR4	vinelandCommunication	0.211996	0.007689	157
Streptococcus pneumoniae TIGR4	vinelandDailyLiving	0.267036	0.000723	157
Streptococcus pneumoniae TIGR4	vinelandSocialization	0.265974	0.00076	157
Streptomyces albulus ZPM	vinelandCommunication	0.23746	0.002749	157
Streptomyces albulus ZPM	vinelandSocialization	0.245854	0.001911	157
